# Supplementary material for: Chirality Transfer and Oxazolidine Formation in Reaction of L and D Enantiomers of β-Hydroxy Amino Acids with Nitrogenous Carboxaldehydes and Nickel(II)
Source: Molecules. 2025 Jul 10;30(14):2913. doi: 10.3390/molecules30142913 (PMC12298519; doi:10.3390/molecules30142913)
Supplement: Supplementary file 1 [file molecules-30-02913-s001.zip]

Archive with 1 entries (1 files):
- molecules-3729019-supplementary.pdf
